# Supplementary material for: Detection of Circulating Tumor Cells and Microbial DNA Fragments in Stage III Colorectal Cancer Patients under Three versus Six Months of Adjuvant Treatment
Source: Cancers (Basel). 2021 Jul 15;13(14):3552. doi: 10.3390/cancers13143552 (PMC8305584; doi:10.3390/cancers13143552)
Supplement: Supplementary file 1 [file cancers-13-03552-s001.zip]

Archive with 1 entries (1 files):
- cancers-1282974-supplementary.xlsx
