# Supplementary material for: Detection of Circulating Tumor Cells and Microbial DNA Fragments in Stage III Colorectal Cancer Patients under Three versus Six Months of Adjuvant Treatment
Source: Cancers (Basel). 2021 Jul 15;13(14):3552. doi: 10.3390/cancers13143552 (PMC8305584; doi:10.3390/cancers13143552)
Supplement: Supplementary file 1 [file cancers-13-03552-s001.zip › cancers-1282974-supplementary.xlsx]

## Sheet: Φύλλο1
ID	eval_16SrRNA	eval_Ecoli	eval_Bfragilis	eval_Calbicans	eval_GADPH	Gender	DOB	Date_Diagnosis	Age	Age_Eval	PS	PS_eval	Surgery	Date_Baseline	Date_3rd	Date_6th	Completed	Adj_PD	Date_Adj_PD	Location	Location_eval	Right_Left	Histology	Regime	Assignment_3vs6months	Stage	T	N	M	Survival	Date_Death_LastFUP	CEACAM5pos_CD45neg_Baseline	CEACAM5_Baseline_eval	CEACAM5pos_CD45neg_Post3	CEACAM5_Post3_eval	CEACAM5pos_CD45neg_Post6	CEACAM5_Post6_eval	Baseline_Post3_IFAT	Baseline_Post3_IFAT_2	Baseline_Post6_IFAT	Baseline_Post6_IFAT_2	Post3_Post6_IFAT	Post3_Post6_IFAT_2	CEACAM5mRNA_Baseline	CEACAM5mRNA_Baseline_eval	CEACAM5mRNA_Post3	CEACAM5mRNA_Post3_eval	CEACAM5mRNA_Post6	CEACAM5mRNA_Post6_eval
1	Neg	Neg	Neg	Neg	Pos	Male	14-Feb-1950	25-Jun-2019	69	<70	0	0-1	Yes	29-Nov-2019	04-Mar-2020	29-Apr-2020	Yes	No		Descending	Colon‎/Sigmoid	Left	ADENO	Folfox	6months	IIIC	4	2	0	Alive	18-Feb-2021	1	Pos	0	Neg	3	Pos	+/-	Decreased	+/+	Increased	-/+	Increased	.9	>=0.71	.00	<0.71	1.88	>=0.71
2	Pos	Pos	Pos	Pos	Pos	Female	01-Jul-1948	25-Nov-2020	72	>=70	0	0-1	Yes	09-Feb-2021	10-May-2021		Yes	No		Rectum	Rectum	Left	ADENO	Capox	3 months	IIIB	3	1	0	Alive	10-May-2021	1	Pos											.8	>=0.71
3	Pos	Pos	Neg	Neg	Pos	Female	18-Jan-1971	17-May-2018	47	<70	1	0-1	Yes	25-Sep-2018	04-Oct-1582	13-Feb-2019	Yes	No		Descending	Colon‎/Sigmoid	Left	ADENO	Folfox	6months	IIIA	3	1	0	Alive	17-Mar-2021	0	Neg											.0	<0.71
4	Neg	Neg	Neg	Neg	Pos	Male	24-Apr-1942	05-Jan-2010	67	<70	1	0-1	Yes	15-Mar-2010	06-May-2010		Yes	No		Sigmoid	Colon‎/Sigmoid	Left	ADENO	Capox	3 months	IIIA	3	0	0	Alive	02-Sep-2013	1	Pos	1	Pos			+/+	Stable					1.1	>=0.71	1.17	>=0.71
5	Neg	Neg	Neg	Neg	Pos	Male	20-Dec-1963	21-Dec-2009	46	<70	1	0-1	Yes	12-Apr-2010	04-Oct-1582	10-Aug-2010	Yes	No		Sigmoid	Colon‎/Sigmoid	Left	MUCINOUS	Folfox	6months	IIIA	2	1	0	Alive	27-Feb-2020	0	Neg			0	Neg			-/-	Stable			.0	<0.71			.00	<0.71
6	Neg	Neg	Neg	Neg	Pos	Male	06-Jun-1953	02-Jan-2012	58	<70	0	0-1	Yes	25-Jan-2012	05-Apr-2012		Yes	Yes	13-Jul-2010	Rectum	Rectum	Left	MUCINOUS	Capox	3 months	IIIB	3	1	0	Alive	16-Dec-2019	1	Pos	0	Neg			+/-	Decreased					.8	>=0.71	.44	<0.71
7	Pos	Pos	Neg	Neg	Pos	Female	26-Aug-1972	30-Dec-2009	37	<70	0	0-1	Yes	02-Feb-2010	23-Jun-2010		Yes	Yes	12-May-2020	Sigmoid	Colon‎/Sigmoid	Left	ADENO	Folfox	3 months	IIIA	3	1	0	Alive	02-Jul-2019	0	Neg	2	Pos			-/+	Increased					.0	<0.71	.00	<0.71
8	Neg	Neg	Neg	Pos	Pos	Male	12-May-1967	22-May-2020	53	<70	0	0-1	Yes	20-Jul-2020	12-Oct-2020	21-Dec-2020	Yes	No		Sigmoid	Colon‎/Sigmoid	Left	ADENO	Capox	6months	IIIC	4	1	1	Alive	16-Mar-2021	10	Pos	3	Pos			+/+	Decreased					3.2	>=0.71	.99	>=0.71
9	Neg	Neg	Neg	Neg	Pos	Male	12-Jan-1952	30-Apr-2019	67	<70	0	0-1	Yes	19-Jun-2019	11-Sep-2019	20-Nov-2019	Yes	No		Descending	Colon‎/Sigmoid	Left	MUCINOUS	Folfox	6months	IIIA	4	0	0	Alive	02-Feb-2021	0	Neg	0	Neg	0	Neg	-/-	Stable	-/-	Stable	-/-	Stable	.0	<0.71	.00	<0.71	.00	<0.71
10	Neg	Neg	Neg	Neg	Pos	Male	09-Nov-1937	18-Dec-2013	76	>=70	1	0-1	Yes	12-Mar-2014	04-Oct-1582	01-Sep-2014	Yes	No		Sigmoid	Colon‎/Sigmoid	Left	ADENO	Folfox	6months	IIIB	3	2	0	Alive	05-Mar-2020	0	Neg			0	Neg			-/-	Stable			.0	<0.71			.00	<0.71
11	Pos	Pos	Pos	Pos	Pos	Female	01-Feb-1939	13-Sep-2013	74	>=70	1	0-1	Yes	12-Nov-2013	04-Oct-1582	14-May-2014	Yes	No		Descending	Colon‎/Sigmoid	Left	ADENO	Folfox	6months	IIIB	3	1	0	Alive	20-Aug-2020	15	Pos			1	Pos			+/+	Decreased			3.0	>=0.71			.79	>=0.71
12	Neg	Neg	Neg	Pos	Pos	Male	10-Apr-2028	09-Oct-2009	81	>=70	1	0-1	Yes	27-Jan-2010	04-Oct-1582	24-Jun-2010	Yes	No		Sigmoid	Colon‎/Sigmoid	Left	ADENO	Folfox	6months	IIIA	3	1	0	Dead	28-Jan-2013	0	Neg			0	Neg			-/-	Stable			.0	<0.71			.71	>=0.71
13	Neg	Neg	Neg	Neg	Pos	Female	01-Jul-1946	30-Nov-2018	72	>=70	0	0-1	Yes	08-Mar-2019	13-Jun-2019	16-Aug-2019	Yes	Yes	13-Jan-2020	Descending	Colon‎/Sigmoid	Left	ADENO	Capox	6months	IIIA	4	0	0	Alive	27-Apr-2021	0	Neg	2	Pos	0	Neg	-/+	Increased	-/-	Stable	+/-	Decreased	.0	<0.71	1.30	>=0.71	.00	<0.71
14	Pos	Pos	Neg	Pos	Pos	Male	05-Oct-1954	16-Jul-2010	56	<70	1	0-1	Yes	13-Sep-2010	24-Jun-2010	28-Jan-2011	Yes	No		Sigmoid	Colon‎/Sigmoid	Left	MUCINOUS	Folfox	6months	IIIB	3	1	0	Alive	01-Jul-2020	0	Neg	0	Neg			-/-	Stable					.0	<0.71	.00	<0.71
15	Neg	Neg	Neg	Neg	Pos	Male	14-Aug-1956	31-Dec-2010	54	<70	1	0-1	Yes	11-Feb-2011	14-Apr-2011		Yes	Yes		Sigmoid	Colon‎/Sigmoid	Left	MUCINOUS	Capox	3 months	IIIB	3	1	0	Alive	30-Nov-2017	0	Neg	0	Neg			-/-	Stable					.0	<0.71	.00	<0.71
16	Neg	Neg	Neg	Pos	Pos	Female	20-Jun-1961	25-May-2010	48	<70	1	0-1	Yes	18-Jun-2010	04-Oct-1582	29-Oct-2010	Yes	Yes	02-May-2011	Cecum	Colon‎/Sigmoid	Right	MUCINOUS	Folfox	6months	IIIC	3	2	0	Dead	01-Oct-2012	0	Neg			0	Neg			-/-	Stable			.0	<0.71			.00	<0.71
17	Neg	Neg	Neg	Neg	Pos	Female	01-Jul-1975	22-Jul-2020	45	<70	1	0-1	Yes	15-Sep-2020	02-Dec-2020	19-Feb-2021	Yes	No		Sigmoid	Colon‎/Sigmoid	Left	ADENO	Folfox	6months	IIIC	3	2	0			9	Pos	5	Pos	6	Pos	+/+	Decreased	+/+	Increased	+/+	Increased	1.8	>=0.71	1.40	>=0.71	2.00	>=0.71
18	Neg	Neg	Neg	Neg	Pos	Male	14-Aug-1966	15-Nov-2012	46	<70	1	0-1	Yes	18-Jan-2013	04-Oct-1582	26-Jun-2013	Yes	Yes	07-Dec-2015	Sigmoid	Colon‎/Sigmoid	Left	MUCINOUS	Folfox	6months	IIIB	4	1	0	Alive	11-Jun-2021	0	Neg			0	Neg			-/-	Stable			.0	<0.71			.00	<0.71
19	Neg	Neg	Neg	Neg	Pos	Female	28-Jan-1955	16-Jan-2013	57	<70	1	0-1	Yes	04-Feb-2013	07-May-2013	29-Jul-2013	Yes	Yes	09-Oct-2014	Sigmoid	Colon‎/Sigmoid	Left	ADENO	Folfox	6months	IIIB	3	1	0	Dead	04-May-2016	0	Neg	0	Neg	0	Neg	-/-	Stable	-/-	Stable	-/-	Stable	.0	<0.71	.00	<0.71	.00	<0.71
20	Neg	Neg	Neg	Neg	Pos	Male	14-Feb-1957	05-Mar-2020	62	<70	0	0-1	Yes	04-Jun-2020	06-Aug-2020	06-Aug-2020	Yes	No		Cecum	Colon‎/Sigmoid	Right	ADENO	Capox	6months	IIIB	4	1	0	Alive	11-May-2021	3	Pos	1	Pos			+/+	Decreased					1.3	>=0.71	1.10	>=0.71
21	Neg	Neg	Neg	Neg	Pos	Male	03-Jul-1946	21-Jun-2011	65	<70	1	0-1	Yes	05-Sep-2011	27-Dec-2011		Yes	Yes	02-Oct-2019	Sigmoid	Colon‎/Sigmoid	Left	ADENO	Capox	3 months	IIIB	3	1	0	Alive	31-Jan-2020	0	Neg			0	Neg			-/-	Stable			.0	<0.71			.00	<0.71
22	Pos	Pos	Neg	Pos	Pos	Female	08-Jul-1939	13-Oct-2009	70	>=70	0	0-1	Yes	03-Feb-2010	19-May-2010		Yes	No		Descending	Colon‎/Sigmoid	Left	ADENO	Capox	3 months	IIIB	1	1	0	Alive	05-Aug-2020	0	Neg	0	Neg			-/-	Stable					.0	<0.71	.00	<0.71
23	Neg	Neg	Neg	Neg	Pos	Female	23-Feb-1936	03-Jul-2012	76	>=70	1	0-1	Yes	15-Oct-2012	17-Dec-2012		Yes	No		Sigmoid	Colon‎/Sigmoid	Left	ADENO	Capox	3 months	IIIB	3	1	0	Alive	03-Jul-2020	0	Neg			0	Neg			-/-	Stable			.0	<0.71			.00	<0.71
24	Pos	Pos	Pos	Pos	Pos	Female	01-Sep-1964	29-Oct-2020	56	<70	0	0-1	Yes	13-Jan-2021	07-Apr-2021	28-Apr-2021	Yes	No		Sigmoid	Colon‎/Sigmoid	Left	ADENO	Capox	6months	IIIA	4	0	0	Alive	28-Apr-2021	11	Pos	14	Pos									.8	>=0.71	.82	>=0.71
25	Pos	Pos	Pos	Pos	Pos	Female	21-Jan-1939	29-Jun-2018	79	>=70	1	0-1	Yes	18-Sep-2018	04-Oct-1582	04-Mar-2019	Yes	No		Cecum	Colon‎/Sigmoid	Right	ADENO	Folfox	6months	IIIB	3	2	0	Alive	07-Jan-2021	86	Pos			134	Pos			+/+	Increased			6.7	>=0.71			12.33	>=0.71
26	Neg	Neg	Neg	Neg	Pos	Female	11-Aug-1970	18-Jul-2019	49	<70	1	0-1	Yes	07-Nov-2019	30-Jan-2020	02-Jul-2020	Yes	No		Sigmoid	Colon‎/Sigmoid	Left	ADENO	Capox	6months	IIIB	3	2	0	Alive	08-Mar-2021	4	Pos	3	Pos	3	Pos	+/+	Decreased	+/+	Decreased	+/+	Stable	1.8	>=0.71	2.10	>=0.71	.99	>=0.71
27	Pos	Pos	Neg	Neg	Pos	Male	05-Mar-1940	21-Jan-2011	71	>=70	1	0-1	Yes	01-Apr-2011	19-Jul-2011	19-Jul-2011	Yes	Yes	21-Jun-2019	Rectum	Rectum	Left	ADENO	Capox	6months	IIIB	3	1	0	Alive	20-Jan-2016	0	Neg	0	Neg			-/-	Stable					.4	<0.71	.00	<0.71
28	Pos	Neg	Neg	Pos	Pos	Male	07-Jun-1947	18-Jun-2019	72	>=70	0	0-1	Yes	07-Oct-2019	30-Dec-2019	03-Mar-2020	Yes	No		Cecum	Colon‎/Sigmoid	Right	ADENO	Capox	6months	IIIC	3	2	0	Alive	19-Apr-2021	1	Pos	2	Pos			+/+	Increased					.0	<0.71	1.40	>=0.71
29	Neg	Neg	Neg	Neg	Pos	Male	20-Mar-1938	07-Oct-2009	71	>=70	1	0-1	Yes	04-Jan-2010	09-Mar-2010		Yes	No		Sigmoid	Colon‎/Sigmoid	Left	ADENO	Capox	3 months	IIIA	3	0	0	Alive	31-Oct-2017	0	Neg	0	Neg			-/-	Stable					.0	<0.71	.00	<0.71
30	Neg	Neg	Neg	Neg	Pos	Female	05-Mar-1938	22-Sep-2009	71	>=70	0	0-1	Yes	04-Dec-2009	23-Mar-2010		Yes	Yes	13-Jul-2010	Sigmoid	Colon‎/Sigmoid	Left	ADENO	Capox	3 months	IIIA	3	0	0	Dead	31-Jan-2014	0	Neg			0	Neg			-/-	Stable			.0	<0.71			.00	<0.71
31	Neg	Neg	Neg	Neg	Pos	Male	12-Oct-1937	18-Jan-2019	81	>=70	1	0-1	Yes	08-Apr-2019	04-Oct-1582	06-Sep-2019	Yes	No		Descending	Colon‎/Sigmoid	Left	ADENO	Capox	6months	IIIB	3	1	0	Alive	28-Jan-2020	0	Neg			1	Pos			-/+	Increased			.0	<0.71			.00	<0.71
32	Pos	Pos	Pos	Pos	Pos	Male	27-Feb-1975	27-Jun-2019	43	<70	1	0-1	Yes	02-Aug-2019	04-Oct-2019	08-Jan-2020	Yes	Yes	12-May-2020	Sigmoid	Colon‎/Sigmoid	Left	ADENO	Capox	6months	IIIC	3	1	1	Alive	21-May-2021	2	Pos	4	Pos	1	Pos	+/+	Increased	+/+	Decreased	+/+	Decreased	1.2	>=0.71	1.98	>=0.71	.87	>=0.71
33	Pos	Pos	Pos	Pos	Pos	Male	01-Jan-1953	16-Aug-2013	60	<70	1	0-1	Yes	14-Nov-2013	12-Mar-2014		Yes	No		Ascending	Colon‎/Sigmoid	Right	MUCINOUS	Capox	3 months	IIIB	3	1	0	Alive	10-May-2021	0	Neg			0	Neg			-/-	Stable			.0	<0.71			.00	<0.71
34	Neg	Neg	Neg	Neg	Pos	Male	01-Oct-1935	28-Feb-2010	75	>=70	1	0-1	Yes	03-May-2010	27-Oct-2010	03-Nov-2010	Yes	Yes	10-Feb-2016	Sigmoid	Colon‎/Sigmoid	Left	ADENO	Folfox	6months	IIIC	3	2	0	Alive	12-Sep-2018	1	Pos	0	Neg			+/-	Decreased					1.0	>=0.71	.00	<0.71
35	Pos	Neg	Neg	Pos	Pos	Male	03-Mar-1936	06-Jul-2018	82	>=70	1	0-1	Yes	10-Sep-2018	06-Nov-2018	14-Feb-2019	Yes	No		Descending	Colon‎/Sigmoid	Left	ADENO	Folfox	3 months	IIIB	3	1	0	Alive		0	Neg	1	Pos	56	Pos	-/+	Increased	-/+	Increased	+/+	Increased	.0	<0.71	.00	<0.71	5.70	>=0.71
36	Pos	Pos	Pos	Pos	Pos	Male	23-Dec-1962	27-Nov-2019	57	<70	1	0-1	Yes	02-Dec-2019	04-Oct-1582		No	No		Sigmoid	Colon‎/Sigmoid	Left	ADENO	Capox	6months	IIIA	3	0	0	Alive	09-Mar-2021	7	Pos											2.2	>=0.71
37	Neg	Neg	Neg	Pos	Pos	Male	25-Nov-1943	24-Jun-2011	68	<70	1	0-1	Yes	14-Sep-2011	13-Feb-2012	13-Feb-2012	Yes	No		Sigmoid	Colon‎/Sigmoid	Left	ADENO	Capox	6months	IIIA	2	1	0	Alive	21-Oct-2020	0	Neg	0	Neg			-/-	Stable					.0	<0.71	.00	<0.71
38	Pos	Neg	Pos	Neg	Pos	Male	21-Sep-1936	20-Sep-2013	77	>=70	1	0-1	Yes	12-Nov-2013	04-Oct-1582	28-Apr-2014	Yes	No		Cecum	Colon‎/Sigmoid	Right	ADENO	Capox	6months	IIIB	3	2	0	Alive	26-Nov-2020	0	Neg			0	Neg			-/-	Stable			.0	<0.71			.00	<0.71
39	Neg	Neg	Neg	Neg	Pos	Male	26-Jan-1950	02-Mar-2010	60	<70	1	0-1	Yes	27-Apr-2010	07-Jul-2010	07-Jul-2010	Yes	No		Ascending	Colon‎/Sigmoid	Right	ADENO	Capox	6months	IIIA	3	0	0	Alive	25-Sep-2013	0	Neg	0	Neg			-/-	Stable					.6	<0.71	.00	<0.71
40	Pos	Pos	Neg	Pos	Pos	Female	17-Jul-1944	16-Nov-2020	77	>=70	1	0-1	Yes	28-Jan-2021			No	No		Descending	Colon‎/Sigmoid	Left	ADENO	Folfox	6months	IIIC	3	1	1	Alive	12-May-2021	0	Neg											.0	<0.71
41	Neg	Neg	Neg	Pos	Pos	Male	25-May-1952	17-Mar-2020	69	<70	1	0-1	Yes	11-May-2020	03-Aug-2020	05-Oct-2020	Yes	Yes	20-Dec-2019	Sigmoid	Colon‎/Sigmoid	Left	ADENO	Capox	6months	IIIC	4	2	0	Alive	06-Apr-2021	7	Pos	3	Pos	2	Pos	+/+	Decreased	+/+	Decreased	+/+	Decreased	2.8	>=0.71	1.40	>=0.71	1.10	>=0.71
42	Neg	Neg	Neg	Pos	Pos	Female	10-Dec-1953	12-Oct-2018	65	<70	1	0-1	Yes	09-Jan-2019	03-Apr-2019		Yes	Yes	11-Jun-2020	Rectum	Rectum	Left	ADENO	Folfox	3 months	IIIC	3	2	0	Dead	04-Jun-2021	0	Neg	0	Neg	3	Pos	-/-	Stable	-/+	Increased	-/+	Increased	.0	<0.71	.00	<0.71	1.33	>=0.71
43	Pos	Neg	Pos	Pos	Pos	Female	20-Jul-1962	31-Jul-2019	57	<70	1	0-1	Yes	02-Sep-2019	02-Jan-2020		Yes	Yes	10-Dec-2019	Cecum	Colon‎/Sigmoid	Right	ADENO	Capox	3 months	IIIC	3	2	1	Alive	02-Mar-2021	0	Neg	1	Pos			-/+	Increased					.0	<0.71	.81	>=0.71
44	Pos	Neg	Pos	Pos	Pos	Female	20-Jan-1954	26-Mar-2014	60	<70	1	0-1	Yes	18-Jun-2014	04-Oct-1582	08-Dec-2014	Yes	Yes		Cecum	Colon‎/Sigmoid	Right	ADENO	Capox	6months	IIIB	3	2	0	Alive	31-Oct-2017	1	Pos			0	Neg			+/-	Decreased			.7	>=0.71			.00	<0.71
45	Pos	Pos	Pos	Pos	Pos	Male	11-Oct-1955	07-Jun-2009	54	<70	1	0-1	Yes	08-Jul-2009			Yes	No		Sigmoid	Colon‎/Sigmoid	Left	ADENO	Folfox	3 months	IIIB	4	1	0	Alive	06-May-2021	0	Neg											.0	<0.71
46	Pos	Pos	Neg	Pos	Pos	Female	17-May-1960	05-Nov-2018	58	<70	0	0-1	Yes	23-Nov-2018	13-Nov-2018	25-Jan-2019	Yes	Yes	02-Oct-2019	Cecum	Colon‎/Sigmoid	Right	ADENO	Capox	6months	IIIB	3	2	0	Alive	19-May-2021	0	Neg											.0	<0.71
47	Pos	Neg	Pos	Pos	Pos	Male	14-Apr-1976	08-Sep-2020	44	<70	1	0-1	Yes	02-Dec-2020	24-Feb-2021	28-Apr-2021	Yes	No		Sigmoid	Colon‎/Sigmoid	Left	ADENO	Capox	6months	IIIC	4	2	0	Alive	27-Apr-2021	19	Pos	0	Neg									3.1	>=0.71	.00	<0.71
48	Neg	Neg	Neg	Neg	Pos	Female	15-Apr-1960	06-Mar-2011	51	<70	1	0-1	Yes	28-Feb-2011	26-Jul-2011		Yes	No		Sigmoid	Colon‎/Sigmoid	Left		Capox	3 months	IIIC	3	2	0			1	Pos	0	Neg			+/-	Decreased					1.5	>=0.71	.00	<0.71
49	Pos	Pos	Neg	Neg	Pos	Male	09-Jul-1955	02-Mar-2011	56	<70	1	0-1	Yes	26-Apr-2011	04-Oct-1582	20-Sep-2011	Yes	No		Ascending	Colon‎/Sigmoid	Right	MUCINOUS	Capox	6months	IIIB	3	1	0	Alive	21-Dec-2017	0	Neg			0	Neg			-/-	Stable			.0	<0.71			.00	<0.71
50	Neg	Neg	Neg	Neg	Pos	Male	06-Jun-1957	30-Jun-2011	54	<70	0	0-1	Yes	24-Aug-2011	01-Nov-2011		Yes	No		Sigmoid	Colon‎/Sigmoid	Left	ADENO	Capox	3 months	IIIC	3	2	0	Dead	15-Aug-2017	0	Neg	0	Neg			-/-	Stable					.0	<0.71	.00	<0.71
51	Neg	Neg	Neg	Neg	Pos	Male	25-Jan-1951	05-Aug-2018	67	<70	0	0-1	Yes	07-Nov-2018	06-Feb-2019	13-Feb-2019	Yes	No		Ascending	Colon‎/Sigmoid	Right	ADENO	Capox	6months	IIIB	3	1	0	Alive	13-Apr-2021	2	Pos	1	Pos			+/+	Decreased					.0	<0.71	.00	<0.71
52	Pos	Neg	Neg	Neg	Pos	Male	17-Aug-1945	08-Jun-2018	72	>=70	1	0-1	Yes	07-Aug-2018	05-Dec-2018	28-Jan-2019	Yes	Yes	21-Jun-2019	Sigmoid	Colon‎/Sigmoid	Left	ADENO	Folfox	6months	IIIB	3	1	0	Alive	10-May-2021	0	Neg	3	Pos	0	Neg	-/+	Increased	-/-	Stable	+/-	Decreased	.0	<0.71	.00	<0.71	.00	<0.71
53	Neg	Neg	Neg	Neg	Pos	Male	03-Dec-1955	11-Aug-2011	55	<70	1	0-1	Yes	02-Nov-2011	04-Jan-2012		Yes	No		Descending	Colon‎/Sigmoid	Left	ADENO	Capox	3 months	IIIB	4	1	0	Dead	19-Dec-2014	1	Pos	0	Neg			+/-	Decreased					1.0	>=0.71	.00	<0.71
54	Pos	Neg	Pos	Neg	Pos	Male	06-Oct-1946	15-Nov-2018	72	>=70	1	0-1	Yes	29-Jan-2019	04-Oct-1582		Yes	Yes	22-Apr-2020	Ascending	Colon‎/Sigmoid	Right	ADENO	Capox	3 months	IIIC	4	2	1	Alive	25-May-2021	8	Pos											2.2	>=0.71
55	Neg	Neg	Neg	Neg	Pos	Female	14-Nov-1951	25-Jul-2019	68	<70	0	0-1	Yes	04-Oct-2019	15-Nov-2019		Yes	No		Sigmoid	Colon‎/Sigmoid	Left	ADENO	Capox	3 months	IIIA	1	1	0	Alive	16-Apr-2021	1	Pos	1	Pos			+/+	Stable					.0	<0.71	1.10	>=0.71
56	Neg	Neg	Neg	Neg	Pos	Female	10-Jul-1963	01-Jun-2018	54	<70	1	0-1	Yes	11-Sep-2018	13-Nov-2018		Yes	No		Sigmoid	Colon‎/Sigmoid	Left	ADENO	Capox	3 months	IIIB	3	1	0	Alive	27-Apr-2021	7	Pos											4.1	>=0.71
57	Pos	Neg	Pos	Pos	Pos	Female	12-May-1950	10-Dec-2019	70	>=70	1	0-1	Yes	12-Feb-2020	13-Nov-2018		Yes	No		Sigmoid	Colon‎/Sigmoid	Left	ADENO	Capox	3 months	IIIA	4	0	0	Alive	12-Nov-2020	0	Neg	1	Pos			-/+	Increased					.0	<0.71	.00	<0.71
58	Neg	Neg	Neg	Neg	Pos	Male	14-May-1942	20-Dec-2011	70	<70	1	0-1	Yes	26-Mar-2012	20-Jun-2012	22-Jun-2012	Yes	Yes	06-Feb-2017	Sigmoid	Colon‎/Sigmoid	Left	ADENO	Folfox	6months	IIIB	3	1	0	Alive	28-Jul-2020	1	Pos	0	Neg			+/-	Decreased					.9	>=0.71	.00	<0.71
59	Neg	Neg	Neg	Neg	Pos	Male	26-Jan-1972	06-Aug-2014	42	>=70	0	0-1	Yes	29-Sep-2014	04-Oct-1582	14-Apr-2015	Yes	Yes	10-Feb-2016	Descending	Colon‎/Sigmoid	Left	ADENO	Folfox	6months	IIIC	4	1	0	Alive	24-Mar-2021	0	Neg			1	Pos			-/+	Increased			.0	<0.71			.92	>=0.71
60	Pos	Pos	Neg	Neg	Pos	Male	20-Mar-1950	23-Nov-2010	60	<70	1	0-1	Yes	03-Feb-2011	11-May-2011	21-Jul-2011	Yes	Yes	27-Feb-2013	Rectum	Rectum	Left	ADENO	Capox	6months	IIIB	3	1	0	Alive	01-Mar-2021	0	Neg	0	Neg			-/-	Stable					.0	<0.71	.75	>=0.71
61	Neg	Neg	Neg	Pos	Pos	Male	23-Jul-1933	28-Jun-2010	76	>=70	0	0-1	Yes	19-Oct-2010	08-Mar-2011	09-Mar-2011	Yes	Yes	11-Mar-2020	Ascending	Colon‎/Sigmoid	Right	ADENO	Folfox	6months	IIIA	3	0	0	Alive	26-May-2021	0	Neg	0	Neg			-/-	Stable					.0	<0.71	.00	<0.71
62	Neg	Neg	Neg	Neg	Pos	Female	02-Oct-1957	28-Jan-2019	62	<70	0	0-1	Yes	01-Apr-2019	24-Jun-2019	26-Aug-2019	Yes	No		Sigmoid	Colon‎/Sigmoid	Left	ADENO	Capox	6months	IIIC	4	1	0	Alive	16-Feb-2021	0	Neg	0	Neg			-/-	Stable					.0	<0.71	.00	<0.71
63	Neg	Neg	Neg	Neg	Pos	Female	20-Sep-1968	31-Mar-2012	43	<70	1	0-1	Yes	18-Jun-2012	04-Oct-1582	19-Nov-2012	Yes	Yes	22-Nov-2012	Descending	Colon‎/Sigmoid	Left	MUCINOUS	Folfox	6months	IIIC	4	1	0	Alive	21-Jan-2021	0	Neg			0	Neg			-/-	Stable			.0	<0.71			.00	<0.71
64	Pos	Pos	Pos	Pos	Pos	Female	20-Mar-1950	23-Nov-2010	60	<70	1	0-1	Yes	04-Aug-2011	19-Sep-2011		Yes	No		Sigmoid	Colon‎/Sigmoid	Left		Folfox	3 months	IIIC	3	2	0			2	Pos	0	Neg			+/-	Decreased					1.0	>=0.71	.00	<0.71
65	Neg	Neg	Neg	Neg	Pos	Male	13-Oct-1944	04-Apr-2019	75	>=70	1	0-1	Yes	07-Jun-2019	17-Oct-2019	16-Oct-2019	Yes	No		Ascending	Colon‎/Sigmoid	Right	ADENO	Folfox	6months	IIIC	3	2	0	Alive	11-Mar-2021	0	Neg	0	Neg			-/-	Stable					.0	<0.71	.00	<0.71
66	Neg	Neg	Neg	Neg	Pos	Male	19-Feb-1961	27-Nov-2019	59	<70	1	0-1	Yes	08-Apr-2020	10-Jun-2020	10-Jun-2020	Yes	No		Rectum	Rectum	Left	ADENO	Capox	6months	IIIB	3	1	0	Alive	06-Apr-2021	3	Pos	1	Pos			+/+	Decreased					1.4	>=0.71	.82	>=0.71
67	Pos	Pos	Pos	Pos	Pos	Male	21-May-1959	19-Sep-2018	59	<70	1	0-1	Yes	06-May-2019	21-Jun-2019		Yes	Yes	20-Dec-2019	Rectum	Rectum	Left	ADENO	Capox	3 months	IIIB	3	1	0	Dead	21-Sep-2020	2	Pos	1	Pos	2	Pos	+/+	Decreased	+/+	Stable	+/+	Increased	.0	<0.71	.97	>=0.71	1.10	>=0.71
68	Neg	Neg	Neg	Neg	Pos	Male	28-Aug-1942	21-Nov-2013	71	>=70	1	0-1	Yes	15-Jan-2014	04-Oct-1582	08-Aug-2014	Yes	No		Descending	Colon‎/Sigmoid	Left	ADENO	Folfox	6months	IIIB	3	1	0	Alive	22-Mar-2021	0	Neg			2	Pos			-/+	Increased			.0	<0.71			1.30	>=0.71
69	Pos	Pos	Pos	Pos	Pos	Male	10-Apr-1959	20-Feb-2020	60	<70	1	0-1	Yes	18-May-2020			No	Yes	18-May-2020	Cecum	Colon‎/Sigmoid	Right	MUCINOUS	Folfox	6months	IIIC	4	2	0	Alive	28-May-2021	3	Pos											1.1	>=0.71
70	Neg	Neg	Neg	Pos	Pos	Male	23-Feb-1942	09-Mar-2020	77	>=70	0	0-1	Yes	29-Jun-2020			Yes	No		Ascending	Colon‎/Sigmoid	Right	ADENO	Capox	3 months	IIIB	3	1	0	Alive	08-Feb-2021	3	Pos	0	Neg			+/-	Decreased					1.1	>=0.71	.00	<0.71
71	Pos	Pos	Pos	Pos	Pos	Female	06-Sep-1973	19-May-2010	37	<70	1	0-1	Yes	13-Jul-2010	05-Oct-2010	07-Dec-2010	Yes	Yes	07-Oct-2020	Sigmoid	Colon‎/Sigmoid	Left	ADENO	Capox	6months	IIIA	3	0	0		16-Oct-2013	1	Pos	0	Neg			+/-	Decreased					.0	<0.71	.00	<0.71
72	Neg	Neg	Neg	Neg	Pos	Female	21-Sep-1934	10-May-2010	75	>=70	1	0-1	Yes	24-Jun-2010	04-Oct-1582	06-Dec-2010	Yes	Yes	02-Dec-2010	Rectum	Rectum	Left	ADENO	Folfox	6months	IIIB	3	1	0	Alive	15-Sep-2020	0	Neg			1	Pos			-/+	Increased			.0	<0.71			1.19	>=0.71
73	Pos	Pos	Pos	Pos	Pos	Male	26-Jul-1971	16-Jul-2020	48	<70	1	0-1	Yes	20-Oct-2020	22-Dec-2020	22-Dec-2020	Yes	Yes	16-Jul-2019	Cecum	Colon‎/Sigmoid	Right	ADENO	Capox	6months	IIIB	3	1	0	Alive	19-Jan-2021	1	Pos											.7	>=0.71
74	Neg	Neg	Neg	Neg	Pos	Male	18-Jun-1943	30-Dec-2019	76	>=70	1	0-1	Yes	22-Jan-2020	30-Apr-2020	08-Jul-2020	Yes	Yes	02-Feb-2021	Sigmoid	Colon‎/Sigmoid	Left	ADENO	Folfox	6months	IIIB	4	1	0	Alive	14-Dec-2020	7	Pos	1	Pos			+/+	Decreased					3.4	>=0.71	.79	>=0.71
75	Neg	Neg	Neg	Neg	Pos	Female	14-Aug-1939	09-Nov-2009	68	<70	1	0-1	Yes	11-Dec-2009	04-Oct-1582	18-Jun-2010	Yes	No		Sigmoid	Colon‎/Sigmoid	Left	ADENO	Capox	6months	IIIB	3	1	0		20-Nov-2013	0	Neg			1	Pos			-/+	Increased			.0	<0.71			1.12	>=0.71
76	Neg	Neg	Neg	Neg	Pos	Female	07-Apr-1957	07-Mar-2019	61	<70	0	0-1	Yes	01-Apr-2019	05-Jun-2019		Yes	No		Sigmoid	Colon‎/Sigmoid	Left	ADENO	Capox	3 months	IIIA	1	1	0	Alive	19-Jan-2021	5	Pos	0	Neg			+/-	Decreased					.0	<0.71	.00	<0.71
77	Neg	Neg	Neg	Neg	Pos	Female	10-Sep-1940	10-Feb-2010	70	>=70	1	0-1	Yes	21-Apr-2010	08-Sep-2010		Yes	No		Sigmoid	Colon‎/Sigmoid	Left	ADENO	Folfox	3 months	IIIB	3	2	0	Dead	07-Apr-2017	0	Neg	0	Neg			-/-	Stable					.0	<0.71	.00	<0.71
78	Neg	Neg	Neg	Neg	Pos	Male	04-Aug-1955	29-Aug-2014	59	<70	1	0-1	Yes	10-Oct-2014	04-Oct-1582	31-Mar-2015	Yes	No		Ascending	Colon‎/Sigmoid	Right	MUCINOUS	Folfox	6months	IIIB	3	1	0	Alive	26-Oct-2020	0	Neg			0	Neg			-/-	Stable			.7	>=0.71			.00	<0.71
79	Pos	Pos	Pos	Pos	Pos	Male	05-Aug-1972	25-Apr-2019	46	<70	0	0-1	Yes	08-Jul-2019	09-Sep-2019		Yes	Yes	22-Apr-2020	Ascending	Colon‎/Sigmoid	Right	ADENO	Capox	3 months	IIIB	3	1	0	Dead	01-Mar-2021	3	Pos	6	Pos			+/+	Increased					.0	<0.71	2.40	>=0.71
80	Pos	Pos	Pos	Pos	Pos	Male	16-Jun-1961	01-Nov-2019	58	<70	1	0-1	Yes	14-Jan-2020	17-Mar-2020	17-Mar-2020	Yes	No		Sigmoid	Colon‎/Sigmoid	Left	MUCINOUS	Capox	6months	IIIB	3	1	0	Alive	26-Nov-2020	1	Pos	1	Pos			+/+	Stable					.8	>=0.71	.77	>=0.71
81	Neg	Neg	Neg	Neg	Pos	Male	19-Oct-1963	28-Feb-2012	48	<70	0	0-1	Yes	26-Mar-2012	02-Jul-2012	30-Aug-2012	Yes	Yes	10-Oct-2016	Transverse	Colon‎/Sigmoid	Right	ADENO	Folfox	6months	IIIB	3	2	0	Alive	11-Mar-2021	0	Neg	0	Neg			-/-	Stable					.0	<0.71	.00	<0.71
82	Neg	Neg	Neg	Neg	Pos	Male	23-Jan-1955	04-Mar-2014	59	<70	0	0-1	Yes	07-May-2014	04-Oct-1582	16-Oct-2014	Yes	Yes	06-Feb-2017	Transverse	Colon‎/Sigmoid	Right	ADENO	Folfox	6months	IIIB	3	1	0	Alive	20-May-2021	0	Neg			0	Neg			-/-	Stable			.0	<0.71			.00	<0.71
83	Neg	Neg	Neg	Neg	Pos	Female	07-Dec-1950	29-Sep-2011	60	<70	1	0-1	Yes	09-Jan-2012	04-Oct-1582	20-Jun-2012	Yes	No		Sigmoid	Colon‎/Sigmoid	Left	ADENO	Folfox	6months	IIIB	3	1	0	Alive	20-Apr-2021	0	Neg			0	Neg			-/-	Stable			.0	<0.71			.00	<0.71
84	Pos	Pos	Pos	Pos	Pos	Male	13-Oct-1968	11-Nov-2020	52	<70	0	0-1	Yes	29-Jan-2021	01-Apr-2021	01-Jun-2021	Yes	No		Rectum	Rectum	Left	ADENO	Capox	6months	IIIA	2	1	0	Alive	01-Jun-2021	2	Pos											.8	>=0.71
85	Pos	Neg	Neg	Neg	Pos	Female	27-Nov-1969	08-Mar-2010	41	<70	1	0-1	Yes	08-Apr-2010	04-Oct-1582	02-Sep-2010	Yes	Yes	27-Feb-2013	Descending	Colon‎/Sigmoid	Left	ADENO	Capox	6months	IIIB	4	2	0		08-Apr-2013	1	Pos			0	Neg			+/-	Decreased			1.1	>=0.71			.00	<0.71
86	Pos	Pos	Pos	Pos	Pos	Female	05-Oct-1937	07-Jul-2020	83	>=70	0	0-1	Yes	11-Sep-2020			Yes	Yes	11-Mar-2020	Transverse	Colon‎/Sigmoid	Right	ADENO	Folfox	3 months	IIIB	3	1	0	Alive	27-May-2021	1	Pos											1.0	>=0.71
87	Pos	Pos	Neg	Pos	Pos	Male	17-Jul-1945	13-May-2010	64	<70	1	0-1	Yes	14-Jul-2010	07-Oct-2010	08-Dec-2010	Yes	No		Descending	Colon‎/Sigmoid	Left	ADENO	Capox	6months	IIIB	3	1	0	Alive	18-Nov-2020	1	Pos	1	Pos	1	Pos	+/+	Stable	+/+	Stable	+/+	Stable	1.0	>=0.71	.70	<0.71	.72	>=0.71
88	Neg	Neg	Neg	Neg	Pos	Female	15-Apr-1960	06-Jul-2011	51	<70	2	>=2	Yes	12-Aug-2011	04-Oct-1582	06-Feb-2012	Yes	Yes	22-Nov-2012	Sigmoid	Colon‎/Sigmoid	Left	ADENO	Capox	6months	IIIC	3	0	0	Dead	23-May-2019	0	Neg			0	Neg			-/-	Stable			.0	<0.71			.00	<0.71
89	Neg	Neg	Neg	Neg	Pos	Female	26-Aug-1958	20-Mar-2019	60	<70	1	0-1	Yes	22-Jul-2019	01-Nov-2019	01-Nov-2019	Yes	No		Sigmoid	Colon‎/Sigmoid	Left	ADENO	Folfox	6months	IIIB	2	1	0	Alive	06-Feb-2020	0	Neg	0	Neg			-/-	Stable					.0	<0.71	.00	<0.71
90	Neg	Neg	Neg	Neg	Pos	Male	13-Mar-1945	21-Sep-2010	65	<70	1	0-1	Yes	16-Nov-2010	04-Oct-1582	19-Apr-2011	Yes	No		Sigmoid	Colon‎/Sigmoid	Left	ADENO	Capox	6months	IIIB	3	1	0	Alive	30-Jan-2020	0	Neg			0	Neg			-/-	Stable			.0	<0.71			.00	<0.71
91	Neg	Neg	Neg	Neg	Pos	Male	30-Jul-1938	24-Nov-2010	72	>=70	1	0-1	Yes	17-Mar-2011	19-May-2011		Yes	Yes	14-Jul-2011	Descending	Colon‎/Sigmoid	Left	ADENO	Capox	3 months	IIIC	3	1	0	Dead	01-Nov-2013	0	Neg	0	Neg			-/-	Stable					.0	<0.71	.00	<0.71
92	Neg	Neg	Neg	Neg	Pos	Male	03-Jun-1958	08-Nov-2018	60	<70	0	0-1	Yes	20-May-2019	13-Aug-2019	22-Oct-2019	Yes	No		Sigmoid	Colon‎/Sigmoid	Left	ADENO	Folfox	6months	IIIB	4	0	0	Alive	26-May-2021	0	Neg	3	Pos	0	Neg	-/+	Increased	-/-	Stable	+/-	Decreased	.0	<0.71	.00	<0.71	.00	<0.71
93	Neg	Neg	Neg	Neg	Pos	Male	21-Feb-1950	11-Feb-2010	60	<70	1	0-1	Yes	19-Aug-2010	21-Oct-2010		Yes	No		Sigmoid	Colon‎/Sigmoid	Left		Capox	3 months	IIIC	3	2	0			1	Pos	0	Neg			+/-	Decreased					1.0	>=0.71	.00	<0.71
94	Neg	Neg	Neg	Neg	Pos	Male	01-Jan-1949	05-Aug-2019	70	>=70	0	0-1	Yes	14-Oct-2019	30-Jan-2020	13-Apr-2020	Yes	Yes	07-Oct-2020	Sigmoid	Colon‎/Sigmoid	Left	MUCINOUS	Folfox	6months	IIIC	3	1	0	Alive	24-Feb-2021	2	Pos	1	Pos	3	Pos	+/+	Decreased	+/+	Increased	+/+	Increased	.0	<0.71	1.00	>=0.71	1.65	>=0.71
95	Neg	Neg	Neg	Neg	Pos	Female	16-Apr-1952	30-May-2019	66	<70	0	0-1	Yes	21-Aug-2019	25-Nov-2019	28-Jan-2020	Yes	No		Descending	Colon‎/Sigmoid	Left	ADENO	Capox	6months	IIIB	3	1	0	Alive	24-Mar-2021	6	Pos	1	Pos	1	Pos	+/+	Decreased	+/+	Decreased	+/+	Stable	.0	<0.71	.78	>=0.71	.78	>=0.71
96	Pos	Neg	Neg	Pos	Pos	Female	28-Aug-1956	11-Jul-2018	62	<70	1	0-1	Yes	03-Sep-2018	05-Nov-2018		Yes	Yes	16-Jul-2019	Sigmoid	Colon‎/Sigmoid	Left	ADENO	Capox	3 months	IIIB	4	0	0	Alive	10-Jun-2021	0	Neg	3	Pos			-/+	Increased					.0	<0.71	1.10	>=0.71
97	Neg	Neg	Neg	Neg	Pos	Male	08-Sep-1952	28-Nov-2018	66	<70	1	0-1	Yes	02-Jan-2019	12-Mar-2019	12-Mar-2019	Yes	No		Descending	Colon‎/Sigmoid	Left	ADENO	Capox	6months	IIIB	3	1	0	Alive	12-Mar-2019	2	Pos	0	Neg			+/-	Decreased					1.1	>=0.71	.00	<0.71
98	Pos	Pos	Neg	Neg	Pos	Female	03-May-1951	27-Oct-2009	58	<70	1	0-1	Yes	23-Dec-2009	23-Feb-2010	14-Apr-2010	Yes	No		Sigmoid	Colon‎/Sigmoid	Left	ADENO	Capox	6months	IIIB	3	1	0			0	Neg	0	Neg	0	Neg	-/-	Stable	-/-	Stable	-/-	Stable	.0	<0.71	.00	<0.71	.00	<0.71
99	Pos	Pos	Pos	Neg	Pos	Male	05-Jun-1946	23-May-2011	64	<70	0	0-1	Yes	18-Jul-2011	04-Oct-1582	12-Dec-2011	Yes	No		Ascending	Colon‎/Sigmoid	Right	ADENO	Capox	6months	IIIB	3	2	0	Alive	14-Aug-2019	0	Neg			0	Neg			-/-	Stable			.0	<0.71			.00	<0.71
100	Neg	Neg	Neg	Pos	Pos	Male	01-Jan-1957	29-Aug-2018	61	<70	1	0-1	Yes	12-Oct-2018	18-Dec-2018	18-Dec-2018	Yes	No		Sigmoid	Colon‎/Sigmoid	Left	ADENO	Capox	6months	IIIB	3			Alive	13-Apr-2021	0	Neg	0	Neg			-/-	Stable					.0	<0.71	.00	<0.71
101	Neg	Neg	Neg	Neg	Pos	Male	13-Sep-1960	26-Sep-2013	52	<70	1	0-1	Yes	14-Oct-2013	04-Oct-1582	22-Apr-2014	Yes	No		Descending	Colon‎/Sigmoid	Left	ADENO	Folfox	6months	IIIB	4	1	0	Alive	19-Nov-2020	0	Neg			1	Pos			-/+	Increased			1.0	>=0.71			1.00	>=0.71
102	Neg	Neg	Neg	Pos	Pos	Male	06-Jan-1935	23-Nov-2009	74	>=70	0	0-1	Yes	19-Feb-2010	14-May-2010		Yes	No		Cecum	Colon‎/Sigmoid	Right	ADENO	Capox	3 months	IIIB	3	1	0	Alive	09-Jun-2016	0	Neg	0	Neg			-/-	Stable					.0	<0.71	.00	<0.71
103	Neg	Neg	Neg	Neg	Pos	Male	02-Sep-1950	25-May-2011	61	<70	1	0-1	Yes	15-Sep-2011	26-Jan-2012		Yes	No		Sigmoid	Colon‎/Sigmoid	Left	ADENO	Capox	3 months	IIIC	4	1	0	Alive	07-Dec-2015	0	Neg			0	Neg			-/-	Stable			.0	<0.71			.00	<0.71
104	Neg	Neg	Neg	Neg	Pos	Female	10-Dec-1949	07-May-2019	69	<70	1	0-1	Yes	04-Jun-2019	24-Sep-2019	12-Nov-2019	Yes	No		Sigmoid	Colon‎/Sigmoid	Left	ADENO	Folfox	6months	IIIC	3	1	0	Alive	05-Apr-2021	5	Pos	0	Neg			+/-	Decreased					.0	<0.71	.00	<0.71
105	Pos	Neg	Pos	Pos	Pos	Male	03-Nov-1943	22-Feb-2013	70	>=70	1	0-1	Yes	13-May-2013	04-Oct-1582	20-Nov-2013	Yes	Yes	10-Oct-2016	Sigmoid	Colon‎/Sigmoid	Left	ADENO	Folfox	6months	IIIC	3	1	0	Dead	30-Jul-2019	0	Neg			0	Neg			-/-	Stable			.0	<0.71			.00	<0.71
106	Pos	Pos	Pos	Pos	Pos	Male	01-Apr-1946	17-Oct-2019	73	>=70	1	0-1	Yes	06-Feb-2020			No	No		Sigmoid	Colon‎/Sigmoid	Left	ADENO	Folfox	3 months	IIIB	3	1	0	Alive	25-Feb-2020	3	Pos											1.1	>=0.71
107	Neg	Neg	Neg	Neg	Pos	Female	29-Jul-1979	05-Feb-2019	39	<70	1	0-1	Yes	17-May-2019	06-Feb-2020	22-Nov-2019	Yes	No		Sigmoid	Colon‎/Sigmoid	Left	ADENO	Folfox	6months	IIIB	4	1	0	Alive	04-Mar-2021	0	Neg	3	Pos	12	Pos	-/+	Increased	-/+	Increased	+/+	Increased	.0	<0.71	2.10	>=0.71	3.00	>=0.71
108	Neg	Neg	Neg	Neg	Pos	Female	23-Mar-1944	03-Jun-2019	75	>=70	1	0-1	Yes	24-Oct-2019	23-Aug-2019	29-Apr-2020	Yes	No		Cecum	Colon‎/Sigmoid	Right	MUCINOUS	Folfox	6months	IIIC	4	0	0	Alive	21-Apr-2021	0	Neg	0	Neg	2	Pos	-/-	Stable	-/+	Increased	-/+	Increased	.0	<0.71	.00	<0.71	1.46	>=0.71
109	Neg	Neg	Neg	Neg	Pos	Male	11-Jan-1950	10-Sep-2019	69	<70	1	0-1	Yes	09-Apr-2020	04-Jun-2020	05-Apr-2021	Yes	Yes	05-Apr-2021	Sigmoid	Colon‎/Sigmoid	Left		Capox	6months	IIIC	3	2	0			1	Pos	0	Neg	14	Pos	+/-	Decreased					.8	>=0.71	.00	<0.71	1.10	>=0.71
110	Neg	Neg	Neg	Neg	Pos	Female	18-Jul-1952	29-Jul-2020	68	<70	1	0-1	Yes	02-Oct-2020	12-Jan-2021	05-Apr-2021	Yes	No		Sigmoid	Colon‎/Sigmoid	Left	ADENO	Folfox	6months	IIIB	3	2	0	Alive	13-May-2021	4	Pos	2	Pos	11	Pos	+/+	Decreased					1.3	>=0.71	.99	>=0.71	2.40	>=0.71
111	Pos	Pos	Pos	Pos	Pos	Female	05-Apr-1977	05-Jan-2021	43	<70	1	0-1	Yes	22-Feb-2021	14-Jun-2021		No	No		Sigmoid	Colon‎/Sigmoid	Left	ADENO	Capox	6months	IIIB	3	1	0	Alive	24-May-2021	8	Pos											2.0	>=0.71
112	Pos	Neg	Pos	Pos	Pos	Female	12-Nov-1947	07-May-2019	71	>=70	1	0-1	Yes	25-Sep-2019	19-Dec-2019	10-Mar-2020	Yes	No		Ascending	Colon‎/Sigmoid	Right	ADENO	Folfox	6months	IIIB	3	2	0	Alive	10-Feb-2021	0	Neg	1	Neg	3	Pos	-/+	Increased	-/+	Increased	+/+	Increased	.0	<0.71	.12	<0.71	1.33	>=0.71
113	Pos	Pos	Pos	Neg	Pos	Female	03-Dec-1967	07-Nov-2019	52	<70	1	0-1	Yes	25-Nov-2019	04-Oct-1582		No	No		Sigmoid	Colon‎/Sigmoid	Left	ADENO	Capox	6months	IIIC	3	0	0			3	Pos											1.9	>=0.71
114	Neg	Neg	Neg	Neg	Pos	Male	21-Sep-1932	03-Jun-2010	78	>=70	1	0-1	Yes	03-Sep-2010	03-Nov-2010		Yes	No		Sigmoid	Colon‎/Sigmoid	Left	ADENO	Folfox	3 months	IIIA	3	0	0	Alive	25-Nov-2020	0	Neg	1	Pos			-/+	Increased					.0	<0.71	1.03	>=0.71
115	Neg	Neg	Neg	Neg	Pos	Male	20-Aug-1934	22-Jul-2011	76	>=70	1	0-1	Yes	27-Sep-2011	29-Nov-2011		Yes	No		Sigmoid	Colon‎/Sigmoid	Left	ADENO	Capox	3 months	IIIB	3	1	0	Alive	20-Apr-2017	0	Neg	1	Pos	1	Pos	-/+	Increased	-/+	Increased	+/+	Stable	.0	<0.71	.50	<0.71	.44	<0.71
116	Pos	Neg	Pos	Neg	Pos	Male	25-Dec-1958	13-Nov-2020	62	<70	1	0-1	Yes	12-Feb-2021			No	No		Transverse	Colon‎/Sigmoid	Right	MUCINOUS	Capox	6months	IIIC	3	1	1	Alive	31-May-2021	4	Pos											1.4	>=0.71
117	Pos	Pos	Pos	Neg	Pos	Female	07-Dec-1950	29-Jun-2013	62	<70	1	0-1	Yes	29-Oct-2013	04-Oct-1582	09-Apr-2014	Yes	No		Sigmoid	Colon‎/Sigmoid	Left		Folfox	6months	IIIC	3	1	0			3	Pos			3	Pos			+/+	Stable			1.1	>=0.71			1.20	>=0.71
118	Neg	Neg	Neg	Neg	Pos	Female	21-Sep-1959	10-Apr-2020	60	<70	1	0-1	Yes	19-May-2020	06-Aug-2020	03-Nov-2020	Yes	No		Sigmoid	Colon‎/Sigmoid	Left	ADENO	Capox	6months	IIIB	3	2	0	Alive	11-Mar-2020	0	Neg	4	Pos			-/+	Increased					.0	<0.71	1.90	>=0.71
119	Pos	Neg	Pos	Pos	Pos	Male	30-Apr-1973	04-Nov-2010	37	<70	0	0-1	Yes	03-Jan-2011	04-Oct-1582	01-Jun-2011	Yes	No		Sigmoid	Colon‎/Sigmoid	Left	MUCINOUS	Capox	6months	IIIA	3	1	0	Alive	15-Jul-2020	5	Pos			0	Neg			+/-	Decreased			3.9	>=0.71			.00	<0.71
120	Pos	Pos	Pos	Pos	Pos	Male	16-Jun-1942	11-Sep-2012	70	>=70	0	0-1	Yes	02-Jan-2013	04-Oct-1582	10-Jul-2013	Yes	No		Sigmoid	Colon‎/Sigmoid	Left	ADENO	Folfox	6months	IIIB	3	1	0	Alive	03-Dec-2019	0	Neg			0	Neg			-/-	Stable			.0	<0.71			.00	<0.71
121	Pos	Pos	Pos	Pos	Pos	Male	02-Sep-1965	22-Sep-2020	56	<70	0	0-1	Yes	04-Dec-2020	01-Mar-2021	11-May-2021	Yes	No		Sigmoid	Colon‎/Sigmoid	Left	ADENO	Capox	6months	IIIB	3	0	0	Alive	11-May-2021	1	Pos	1	Pos											.75	>=0.71
[truncated: 4 more columns]
